# Supplementary material for: Immobilization and Characterization of a Processive Endoglucanase EG5C-1 from Bacillus subtilis on Melamine–Glutaraldehyde Dendrimer-Functionalized Magnetic Nanoparticles
Source: Nanomaterials (Basel). 2024 Feb 9;14(4):340. doi: 10.3390/nano14040340 (PMC10891739; doi:10.3390/nano14040340)
Supplement: Supplementary file 1 [file nanomaterials-14-00340-s001.zip]

Archive with 1 entries (1 files):
- nanomaterials-2833446-supplementary.pdf
